# Supplementary material for: EMG Biofeedback for online predictive control of grasping force in a myoelectric prosthesis
Source: J Neuroeng Rehabil. 2015 Jun 19;12:55. doi: 10.1186/s12984-015-0047-z (PMC4485858; doi:10.1186/s12984-015-0047-z)
Supplement: Additional file 1: — The file contains a short movie (EMGBiofeedback.wmv) showing an amputee subject modulating the force of a prosthesis while holding an object. The force feedback and EMG biofeedback were implemented using electrotactile stimulation. The movie is explained in more detail in the accompanying text file (EMGBiofeedback.doc). [file 12984_2015_47_MOESM1_ESM.zip]

Archive with 2 entries (2 files):
- EMGBiofeedback.docx
- EMGbiofeedback.wmv
